# Supplementary material for: The Role of Setophoma terrestris in Pink Root Disease: New Insights and Host Range in Brazil
Source: J Fungi (Basel). 2025 Aug 5;11(8):581. doi: 10.3390/jof11080581 (PMC12387970; doi:10.3390/jof11080581)
Supplement: Supplementary file 1 [file jof-11-00581-s001.zip]

Archive with 1 entries (1 files):
- jof-3758159-supplementary.pdf
